# Supplementary material for: Association between physical frailty and cortical structure in middle-aged and elderly people: a Mendelian randomization study
Source: Front Aging Neurosci. 2024 May 22;16:1395553. doi: 10.3389/fnagi.2024.1395553 (PMC11150765; doi:10.3389/fnagi.2024.1395553)
Supplement: Supplementary file 3 [file Table_2.xlsx]

## Sheet: Table S1
Supplementary Table S1. Outcome cohort information
Cohort	Study Design	Ancestry	Total N	Females	Mean Age	SD	Min Age	Max Age	Healthy N
1000BRAINS	Population-based	European	775	346	67.259	6.69541	53.4	85.4	775
ADNI1	Case-control (AD, MCI, healthy control)	European	735	299	74.8136	6.81534	54	90	204
ADNI2GO	Case-control (AD, MCI, healthy control)	European	649	297	72.3801	7.05931	55	91.4	564
ALSPAC	Population-based	European	391	0	19.56	0.85	18	21.5	391
ASRB	case-control	European	233	138	38.5	11.3	19	64	75
BETULA	Population-based	European	311	169	62.364	13.3142	25.5	81.3	311
BIG-Affy	Population-based	European	1180	688	22.5975	3.81081	18	40	1180
BIG-PsychChip	Population-based	European	432	206	22.5185	4.40097	17	44	432
BONN	Population-based	European	102	0	38.2255	6.58367	29	50	102
BrainScale	Population-based Twin Study	European	242	131	9.97367	1.3368	9.0137	14.9534	242
CARDIFF	Population-based	European	270	194	24.8074	6.89377	18	58	270
DNS-V3	Population-based	European	324	168	19.7037	1.23864	18	22	324
DNS-V4	Population-based	European	191	108	19.911	1.23435	18	22	191
EPIGEN	Epilepsy cases	European	178	104	38.4101	13.207	14	85	0
FOR2107	Population-based plus Affective disorders cases	European	785	474	34.3631	12.9691	18	65	416
GIG	Population-based	European	283	168	24.1625	2.41341	19	31	283
GSP	Population-based	European	442	251	21.4367	3.15464	18	35	442
HUBIN	Case-control (SCZ, healthy controls)	European	177	55	41.9159	8.19737	19.3511	56.271	97
HUNT	Population-based	European	876	462	58.8895	4.2028	50.4798	66.8273	876
IMAGEN	Population-based	European	1358	725	14.5632	0.440168	12.9315	17.2247	1358
IMpACT	Case-control (ADHD, healthy controls)	European	238	140	40.7689	12.0053	20	70	113
LBC1936	Population-based	European	604	285	72.6984	0.734048	71.039	74.2177	604
LIBD	Case-control (SCZ, healthy controls, unaffected siblings)	European	484	214	33.2035	10.1385	18.58	61.63	310
MCIC	Case-control (SCZ, healthy controls)	European	162	56	33.679	11.1882	18	59	94
MooDS	Population-based	European	282	129	33.6	9.8	18	51	282
MPIP	Case-control (MDD, healthy controls)	European	550	318	48.2636	13.3085	18	87	177
MPRC	Case-control (SCZ, healthy controls)	European	387	205	37.1835	14.5586	10	79	214
MÜNSTER	Case-control (MDD, healthy controls)	European	985	561	35.8447	12.1387	17	65	741
NCNG	Population-based	European	321	218	51.5767	16.7289	19.39	82.34	321
NESDA	Case-control (depression, anxiety, healthy controls)	European	254	171	37.5354	10.2126	18	57	55
NeuroIMAGE	Case-control (ADHD, healthy controls)	European	210	68	17.1	3.18774	8.1973	25.0409	61
NTR	Population-based Twin Study	European	322	197	29.4375	10.9904	12	56	322
OATS	Population-based Twin Study	European	360	237	70.5278	5.10222	65	89	360
PAFIP	Case-control (SCZ, healthy controls)	European	112	42	28.3484	7.95824	16.06	50.7	14
PDNZ	Case-control (Parkinson's disease, healthy controls)	European	164	56	68.2	7.8	45.5	81.9	47
PING	Population-based	European	337	151	11.7527	4.67345	3.42	20.75	337
PPMI	Case-control	European	414	137	61.6599	9.64688	30.6	84.9	124
QTIM	Population-based Twin Study	European	996	645	22.376	3.33049	15.4031	30.1081	996
SHIP	Population-based	European	1118	579	55.8077	12.7937	30	90	1118
SHIP-Trend	Population-based	European	891	499	50.3502	13.5331	22	81	891
Sydney MAS	Population-based	European	494	274	78.4318	4.67622	70.48	90.06	494
SYS	Family-based study	European	1675	884	28.282	17.4014	11	65.4167	1675
TCD-NUIG	Case-control (healthy control, schizophrenia)	European	192	108	29.901	10.3633	18	63	156
TOP	Case-control (SCZ, BD, other psychoses, healthy controls)	European	505	253	35.2066	10.2307	18.1903	64.7803	216
TOP3T	Case-control (SCZ, BD, other psychoses, healthy controls)	European	400	181	33.2439	11.8548	18	78	296
UiO2016	Case-control	European	229	98	31.7945	10.0056	15.6	60.49	90
UiO2017	Case-control	European	308	173	42.1391	17.9311	13.11	88.9798	247
UKBB	Population-based	European	10083	5261	62.7664	7.4	46.3765	46.3765	10083
UMCU	Case-control / family study (SCZ, BD, offspring, healthy controls)	European	698	373	33.1411	14.0976	9	67	548
This table is cited from Grasby KL, Jahanshad N, Painter JN, Colodro-Conde L, Bralten J, Hibar DP, et al. The genetic architecture of the human cerebral cortex. Science. 2020;367(6484).

## Sheet: Table S2
Table S2. 96 index SNPs represented genetically predicted weakness
SNP	other_allele.exposure	effect_allele.exposure	eaf	beta	se	exposure	mr_keep	pval	pval_origin	id	data_source	N	R²	F
rs10164712	G	A	0.193292	-0.0125401	0.002064	weakness	TRUE	1.24e-09	inferred	I4Eeq9	textfile	359704	0.000102611	36.9131
rs10177811	G	A	0.192106	0.012913	0.00207473	weakness	TRUE	4.85e-10	inferred	I4Eeq9	textfile	359704	0.000107681	38.7372
rs10403906	G	A	0.478434	-0.010055	0.0016269	weakness	TRUE	6.39e-10	inferred	I4Eeq9	textfile	359704	0.000106182	38.1979
rs10753823	A	G	0.32855	-0.00953465	0.00173619	weakness	TRUE	3.98e-08	inferred	I4Eeq9	textfile	359704	8.38365e-05	30.1587
rs10788958	C	G	0.352557	0.0138284	0.00171824	weakness	TRUE	8.42e-16	inferred	I4Eeq9	textfile	359704	0.000180033	64.77
rs10798483	G	A	0.45277	0.0139587	0.00163636	weakness	TRUE	1.46e-17	inferred	I4Eeq9	textfile	359704	0.000202255	72.7662
rs10988217	A	G	0.396216	-0.00937106	0.00167363	weakness	TRUE	2.15e-08	inferred	I4Eeq9	textfile	359704	8.71516e-05	31.3513
rs11002322	G	T	0.339745	-0.0113186	0.00172169	weakness	TRUE	4.89e-11	inferred	I4Eeq9	textfile	359704	0.000120137	43.2188
rs11124957	A	G	0.498064	-0.0111979	0.00164906	weakness	TRUE	1.12e-11	inferred	I4Eeq9	textfile	359704	0.000128174	46.1103
rs11125803	C	T	0.260108	0.0156843	0.00185863	weakness	TRUE	3.21e-17	inferred	I4Eeq9	textfile	359704	0.000197931	71.2102
rs111821073	C	T	0.156993	0.0124746	0.00225303	weakness	TRUE	3.08e-08	inferred	I4Eeq9	textfile	359704	8.52191e-05	30.6561
rs113211479	G	A	0.404208	-0.0120902	0.0016538	weakness	TRUE	2.66e-13	inferred	I4Eeq9	textfile	359704	0.000148556	53.444
rs11595634	A	T	0.41377	0.0110566	0.00171076	weakness	TRUE	1.03e-10	inferred	I4Eeq9	textfile	359704	0.00011611	41.7698
rs11772580	G	T	0.23673	-0.0107009	0.00192091	weakness	TRUE	2.54e-08	inferred	I4Eeq9	textfile	359704	8.62668e-05	31.033
rs12036324	T	G	0.326601	-0.00970662	0.00173647	weakness	TRUE	2.27e-08	inferred	I4Eeq9	textfile	359704	8.68597e-05	31.2463
rs12119893	G	A	0.135672	-0.0145046	0.00249215	weakness	TRUE	5.88e-09	inferred	I4Eeq9	textfile	359704	9.41623e-05	33.8736
rs12153391	C	A	0.246037	-0.010283	0.00188509	weakness	TRUE	4.9e-08	inferred	I4Eeq9	textfile	359704	8.27169e-05	29.7559
rs12307494	G	A	0.382955	-0.0203156	0.00168735	weakness	TRUE	2.19e-33	inferred	I4Eeq9	textfile	359704	0.000402836	144.959
rs12435835	T	G	0.48408	-0.00892121	0.00163152	weakness	TRUE	4.55e-08	inferred	I4Eeq9	textfile	359704	8.31154e-05	29.8993
rs12533489	G	C	0.156082	0.0135896	0.00225416	weakness	TRUE	1.65e-09	inferred	I4Eeq9	textfile	359704	0.000101031	36.3447
rs12673062	G	A	0.216468	-0.0122475	0.00197804	weakness	TRUE	5.95e-10	inferred	I4Eeq9	textfile	359704	0.00010657	38.3374
rs12914702	G	A	0.300677	0.0107647	0.00184812	weakness	TRUE	5.72e-09	inferred	I4Eeq9	textfile	359704	9.43099e-05	33.9267
rs12991919	G	A	0.382474	-0.0103251	0.00168856	weakness	TRUE	9.67e-10	inferred	I4Eeq9	textfile	359704	0.000103936	37.3898
rs13091492	A	G	0.375219	-0.009529	0.00167842	weakness	TRUE	1.37e-08	inferred	I4Eeq9	textfile	359704	8.96002e-05	32.2323
rs13106087	T	C	0.169259	0.0120379	0.00216677	weakness	TRUE	2.77e-08	inferred	I4Eeq9	textfile	359704	8.58012e-05	30.8655
rs13150083	G	A	0.250894	-0.0110767	0.00187664	weakness	TRUE	3.58e-09	inferred	I4Eeq9	textfile	359704	9.68437e-05	34.8383
rs1317490	C	T	0.281538	-0.0106101	0.00184761	weakness	TRUE	9.32e-09	inferred	I4Eeq9	textfile	359704	9.16713e-05	32.9774
rs13227429	T	C	0.43489	-0.00940779	0.001643	weakness	TRUE	1.03e-08	inferred	I4Eeq9	textfile	359704	9.11413e-05	32.7867
rs13318547	G	A	0.102483	-0.016241	0.00268355	weakness	TRUE	1.43e-09	inferred	I4Eeq9	textfile	359704	0.000101816	36.6272
rs13356200	T	G	0.392909	-0.00989218	0.00167522	weakness	TRUE	3.53e-09	inferred	I4Eeq9	textfile	359704	9.69288e-05	34.8689
rs1347552	A	G	0.331493	-0.0109127	0.00173199	weakness	TRUE	2.96e-10	inferred	I4Eeq9	textfile	359704	0.000110352	39.6982
rs1442883	C	A	0.254492	-0.0111539	0.00187328	weakness	TRUE	2.61e-09	inferred	I4Eeq9	textfile	359704	9.85508e-05	35.4524
rs1486925	T	C	0.316712	-0.00968646	0.00175144	weakness	TRUE	3.19e-08	inferred	I4Eeq9	textfile	359704	8.50271e-05	30.587
rs150330307	T	C	0.0321264	-0.0302149	0.00460786	weakness	TRUE	5.48e-11	inferred	I4Eeq9	textfile	359704	0.000119522	42.9973
rs1703599	G	A	0.418964	-0.00943407	0.00168268	weakness	TRUE	2.06e-08	inferred	I4Eeq9	textfile	359704	8.738e-05	31.4335
rs17282763	T	C	0.295766	0.0101709	0.00178877	weakness	TRUE	1.3e-08	inferred	I4Eeq9	textfile	359704	8.98722e-05	32.3301
rs17770321	G	A	0.449406	0.00912858	0.00163656	weakness	TRUE	2.43e-08	inferred	I4Eeq9	textfile	359704	8.64888e-05	31.1129
rs1884447	G	A	0.399411	0.0103462	0.00165937	weakness	TRUE	4.52e-10	inferred	I4Eeq9	textfile	359704	0.000108065	38.8752
rs1981612	C	A	0.457496	0.00959595	0.00165549	weakness	TRUE	6.77e-09	inferred	I4Eeq9	textfile	359704	9.33979e-05	33.5985
rs1999292	T	A	0.39965	-0.00929981	0.00167486	weakness	TRUE	2.81e-08	inferred	I4Eeq9	textfile	359704	8.57055e-05	30.8311
rs2075060	G	A	0.438221	0.013579	0.00164115	weakness	TRUE	1.29e-16	inferred	I4Eeq9	textfile	359704	0.000190288	68.46
rs2131371	A	C	0.300086	0.0109795	0.0017737	weakness	TRUE	6.01e-10	inferred	I4Eeq9	textfile	359704	0.000106516	38.318
rs2457533	A	G	0.183393	-0.0150914	0.00214358	weakness	TRUE	1.92e-12	inferred	I4Eeq9	textfile	359704	0.000137776	49.5652
rs2532111	A	G	0.360862	0.0106937	0.00170534	weakness	TRUE	3.59e-10	inferred	I4Eeq9	textfile	359704	0.000109305	39.3216
rs2564924	C	T	0.444022	-0.0107402	0.00163494	weakness	TRUE	5.06e-11	inferred	I4Eeq9	textfile	359704	0.000119956	43.1538
rs2871865	C	G	0.115663	-0.0219501	0.00254204	weakness	TRUE	5.88e-18	inferred	I4Eeq9	textfile	359704	0.00020724	74.56
rs28722029	G	A	0.323916	-0.0099676	0.0017413	weakness	TRUE	1.04e-08	inferred	I4Eeq9	textfile	359704	9.10855e-05	32.7666
rs2978495	T	C	0.446067	-0.00906216	0.00163844	weakness	TRUE	3.18e-08	inferred	I4Eeq9	textfile	359704	8.50394e-05	30.5914
rs338519	T	C	0.286732	-0.0103251	0.00182321	weakness	TRUE	1.49e-08	inferred	I4Eeq9	textfile	359704	8.9152e-05	32.071
rs34159998	C	T	0.0462599	-0.0219932	0.00392399	weakness	TRUE	2.08e-08	inferred	I4Eeq9	textfile	359704	8.73249e-05	31.4137
rs34824085	A	G	0.171169	-0.0123078	0.00215939	weakness	TRUE	1.2e-08	inferred	I4Eeq9	textfile	359704	9.03055e-05	32.486
rs35021449	C	T	0.0988455	-0.0170009	0.00297153	weakness	TRUE	1.06e-08	inferred	I4Eeq9	textfile	359704	9.09911e-05	32.7327
rs374532236	C	T	0.37817	0.0167359	0.0016831	weakness	TRUE	2.69e-23	inferred	I4Eeq9	textfile	359704	0.000274798	98.8726
rs3812163	A	T	0.470587	0.00987031	0.00163111	weakness	TRUE	1.44e-09	inferred	I4Eeq9	textfile	359704	0.00010179	36.6178
rs3867143	A	G	0.1567	-0.0135255	0.00224157	weakness	TRUE	1.6e-09	inferred	I4Eeq9	textfile	359704	0.000101208	36.4082
rs4073729	G	A	0.151657	-0.0127893	0.00226126	weakness	TRUE	1.55e-08	inferred	I4Eeq9	textfile	359704	8.89219e-05	31.9882
rs41271299	C	T	0.0518843	0.0235294	0.0036656	weakness	TRUE	1.37e-10	inferred	I4Eeq9	textfile	359704	0.000114535	41.203
rs4363950	A	G	0.291213	0.0124026	0.00178964	weakness	TRUE	4.2e-12	inferred	I4Eeq9	textfile	359704	0.000133503	48.0277
rs4398863	G	C	0.264247	-0.0115894	0.00184223	weakness	TRUE	3.16e-10	inferred	I4Eeq9	textfile	359704	0.000110012	39.576
rs45486304	C	T	0.139928	-0.0147292	0.00234305	weakness	TRUE	3.25e-10	inferred	I4Eeq9	textfile	359704	0.000109851	39.5178
rs4553566	T	C	0.456488	-0.0110763	0.00162974	weakness	TRUE	1.07e-11	inferred	I4Eeq9	textfile	359704	0.000128396	46.1903
rs4575361	A	T	0.310897	-0.0109815	0.00175531	weakness	TRUE	3.95e-10	inferred	I4Eeq9	textfile	359704	0.000108799	39.1393
rs4737446	G	T	0.306201	0.0102961	0.00176987	weakness	TRUE	5.98e-09	inferred	I4Eeq9	textfile	359704	9.40755e-05	33.8423
rs4793658	A	C	0.110705	-0.0151052	0.00271037	weakness	TRUE	2.5e-08	inferred	I4Eeq9	textfile	359704	8.63402e-05	31.0594
rs4856591	T	G	0.384229	-0.0116198	0.00170193	weakness	TRUE	8.65e-12	inferred	I4Eeq9	textfile	359704	0.000129572	46.6135
rs55831752	T	C	0.43546	0.0115552	0.00163871	weakness	TRUE	1.77e-12	inferred	I4Eeq9	textfile	359704	0.000138212	49.722
rs6012557	G	C	0.349027	0.0100827	0.00170672	weakness	TRUE	3.47e-09	inferred	I4Eeq9	textfile	359704	9.70156e-05	34.9001
rs601551	G	A	0.38371	-0.0107827	0.00167626	weakness	TRUE	1.25e-10	inferred	I4Eeq9	textfile	359704	0.000115021	41.378
rs61128227	A	G	0.402594	0.00956416	0.00166033	weakness	TRUE	8.39e-09	inferred	I4Eeq9	textfile	359704	9.224e-05	33.182
rs61818103	C	T	0.1165	0.0141698	0.00253371	weakness	TRUE	2.24e-08	inferred	I4Eeq9	textfile	359704	8.69422e-05	31.276
rs62004866	C	G	0.113032	-0.0198678	0.00260054	weakness	TRUE	2.17e-14	inferred	I4Eeq9	textfile	359704	0.00016224	58.3674
rs62173970	C	T	0.399497	0.00919724	0.00167455	weakness	TRUE	3.97e-08	inferred	I4Eeq9	textfile	359704	8.38566e-05	30.1659
rs6669277	G	A	0.189777	-0.0162749	0.00210705	weakness	TRUE	1.13e-14	inferred	I4Eeq9	textfile	359704	0.000165833	59.6602
rs67386617	G	A	0.420818	-0.0102312	0.00165121	weakness	TRUE	5.78e-10	inferred	I4Eeq9	textfile	359704	0.000106723	38.3925
rs6882168	C	T	0.338837	-0.0097516	0.00172267	weakness	TRUE	1.51e-08	inferred	I4Eeq9	textfile	359704	8.90766e-05	32.0439
rs6903998	T	C	0.354076	-0.00935945	0.00169993	weakness	TRUE	3.68e-08	inferred	I4Eeq9	textfile	359704	8.42668e-05	30.3135
rs6977081	G	T	0.331328	0.0150635	0.00174081	weakness	TRUE	5.01e-18	inferred	I4Eeq9	textfile	359704	0.00020812	74.8767
rs71298370	G	A	0.0866057	0.0167482	0.00295257	weakness	TRUE	1.41e-08	inferred	I4Eeq9	textfile	359704	8.94441e-05	32.1761
rs7196917	A	G	0.431773	-0.0128307	0.00164289	weakness	TRUE	5.73e-15	inferred	I4Eeq9	textfile	359704	0.000169537	60.9932
rs72979233	A	G	0.244167	-0.0175693	0.00188991	weakness	TRUE	1.45e-20	inferred	I4Eeq9	textfile	359704	0.000240202	86.422
rs73100947	C	T	0.155106	-0.0219192	0.00224752	weakness	TRUE	1.8e-22	inferred	I4Eeq9	textfile	359704	0.000264352	95.113
rs7496293	C	T	0.435472	0.0105898	0.0016462	weakness	TRUE	1.25e-10	inferred	I4Eeq9	textfile	359704	0.000115031	41.3817
rs7571789	T	C	0.475397	0.0127113	0.00163117	weakness	TRUE	6.56e-15	inferred	I4Eeq9	textfile	359704	0.000168796	60.7266
rs7575451	C	G	0.348822	-0.00961714	0.0017064	weakness	TRUE	1.74e-08	inferred	I4Eeq9	textfile	359704	8.82971e-05	31.7635
rs76895963	T	G	0.0210199	0.03648	0.00624926	weakness	TRUE	5.3e-09	inferred	I4Eeq9	textfile	359704	9.47253e-05	34.0761
rs7740107	T	A	0.264649	-0.0158759	0.00184017	weakness	TRUE	6.28e-18	inferred	I4Eeq9	textfile	359704	0.000206883	74.4318
rs77485342	C	T	0.0184471	0.039086	0.00603845	weakness	TRUE	9.62e-11	inferred	I4Eeq9	textfile	359704	0.000116465	41.8976
rs7856625	C	T	0.390521	-0.0124987	0.00166388	weakness	TRUE	5.83e-14	inferred	I4Eeq9	textfile	359704	0.000156846	56.4265
rs79641193	A	G	0.197395	-0.0188385	0.00211704	weakness	TRUE	5.66e-19	inferred	I4Eeq9	textfile	359704	0.000220087	79.183
rs8066520	G	A	0.153305	-0.0124932	0.00226324	weakness	TRUE	3.39e-08	inferred	I4Eeq9	textfile	359704	8.4704e-05	30.4708
rs8108461	T	C	0.427914	0.0094085	0.00164779	weakness	TRUE	1.13e-08	inferred	I4Eeq9	textfile	359704	9.06259e-05	32.6013
rs823130	C	T	0.434729	-0.012741	0.00164395	weakness	TRUE	9.17e-15	inferred	I4Eeq9	textfile	359704	0.00016696	60.0658
rs867633	G	A	0.388762	-0.0107334	0.00166814	weakness	TRUE	1.24e-10	inferred	I4Eeq9	textfile	359704	0.000115084	41.4007
rs934075	G	A	0.316926	-0.00972543	0.001745	weakness	TRUE	2.5e-08	inferred	I4Eeq9	textfile	359704	8.63464e-05	31.0616
rs9397806	G	A	0.365455	0.0102663	0.00169862	weakness	TRUE	1.5e-09	inferred	I4Eeq9	textfile	359704	0.000101542	36.5286
rs9872360	A	G	0.311866	-0.0103013	0.00176787	weakness	TRUE	5.64e-09	inferred	I4Eeq9	textfile	359704	9.43837e-05	33.9532

## Sheet: Table S3
Table S3. 112 index SNPs represented genetically predicted weakness
SNP	other_allele	effect_allele	eaf	beta	se	exposure	mr_keep	pval	pval_origin	id	data_source	N	R²	F
rs10051745	A	G	0.0839048	-0.0282693	0.00293898	weakness	TRUE	6.66e-22	inferred	dJW7Ix	textfile	359729	0.000257128	92.5197
rs10403906	T	C	0.441655	0.011272	0.00163907	weakness	TRUE	6.11e-12	inferred	dJW7Ix	textfile	359729	0.000131454	47.2938
rs1045590	A	T	0.371232	-0.0100132	0.00168744	weakness	TRUE	2.96e-09	inferred	dJW7Ix	textfile	359729	9.78749e-05	35.2117
rs10814916	A	C	0.491227	0.00931766	0.0016281	weakness	TRUE	1.05e-08	inferred	dJW7Ix	textfile	359729	9.10409e-05	32.7529
rs10913263	G	A	0.452802	0.0147585	0.00163992	weakness	TRUE	2.27e-19	inferred	dJW7Ix	textfile	359729	0.000225095	80.991
rs10916150	A	G	0.416087	-0.0120781	0.00165478	weakness	TRUE	2.9e-13	inferred	dJW7Ix	textfile	359729	0.000148073	53.2739
rs10983306	T	C	0.319009	-0.0129268	0.00174502	weakness	TRUE	1.28e-13	inferred	dJW7Ix	textfile	359729	0.000152524	54.8755
rs11056198	G	A	0.397803	-0.0187511	0.00168068	weakness	TRUE	6.63e-29	inferred	dJW7Ix	textfile	359729	0.000345906	124.475
rs11067228	C	T	0.335549	-0.00969919	0.00172818	weakness	TRUE	2e-08	inferred	dJW7Ix	textfile	359729	8.75547e-05	31.4986
rs11072474	A	T	0.499632	-0.0172687	0.00162921	weakness	TRUE	3e-26	inferred	dJW7Ix	textfile	359729	0.000312215	112.347
rs11084109	T	G	0.219921	-0.0147596	0.00196859	weakness	TRUE	6.5e-14	inferred	dJW7Ix	textfile	359729	0.000156241	56.2129
rs11236171	T	A	0.413251	-0.0177635	0.00165822	weakness	TRUE	8.9e-27	inferred	dJW7Ix	textfile	359729	0.000318903	114.755
rs11243202	T	C	0.488229	0.0122142	0.00163699	weakness	TRUE	8.56e-14	inferred	dJW7Ix	textfile	359729	0.000154737	55.6718
rs113289555	G	T	0.233985	-0.0108243	0.00194988	weakness	TRUE	2.84e-08	inferred	dJW7Ix	textfile	359729	8.56586e-05	30.8164
rs115246607	T	C	0.187603	0.012606	0.00208522	weakness	TRUE	1.49e-09	inferred	dJW7Ix	textfile	359729	0.000101585	36.5467
rs11546878	G	A	0.394931	0.0104238	0.00166482	weakness	TRUE	3.82e-10	inferred	dJW7Ix	textfile	359729	0.000108967	39.2026
rs11688023	G	A	0.491629	-0.0107661	0.00163045	weakness	TRUE	4.03e-11	inferred	dJW7Ix	textfile	359729	0.000121192	43.6013
rs116922558	T	C	0.33724	-0.0101902	0.00172485	weakness	TRUE	3.47e-09	inferred	dJW7Ix	textfile	359729	9.70164e-05	34.9028
rs11818687	T	C	0.432499	0.0117706	0.00164529	weakness	TRUE	8.42e-13	inferred	dJW7Ix	textfile	359729	0.000142257	51.1811
rs11867847	T	G	0.350623	0.0116217	0.00170848	weakness	TRUE	1.03e-11	inferred	dJW7Ix	textfile	359729	0.000128614	46.2719
rs1188529	A	T	0.32212	-0.0111838	0.00175024	weakness	TRUE	1.66e-10	inferred	dJW7Ix	textfile	359729	0.00011349	40.8302
rs11981566	A	G	0.216532	-0.0109781	0.00198092	weakness	TRUE	2.99e-08	inferred	dJW7Ix	textfile	359729	8.53705e-05	30.7127
rs12220980	T	C	0.431884	-0.0117317	0.00165351	weakness	TRUE	1.29e-12	inferred	dJW7Ix	textfile	359729	0.000139917	50.3391
rs12562146	C	A	0.141276	0.0143381	0.00234911	weakness	TRUE	1.04e-09	inferred	dJW7Ix	textfile	359729	0.000103551	37.2541
rs12667112	A	C	0.447581	0.0110393	0.00163755	weakness	TRUE	1.57e-11	inferred	dJW7Ix	textfile	359729	0.000126318	45.4456
rs12889267	A	G	0.18383	-0.0137702	0.00209952	weakness	TRUE	5.43e-11	inferred	dJW7Ix	textfile	359729	0.000119567	43.0168
rs12914702	G	A	0.449284	-0.0101464	0.00163901	weakness	TRUE	5.99e-10	inferred	dJW7Ix	textfile	359729	0.000106522	38.3229
rs12918206	A	G	0.0855819	-0.0202232	0.00292716	weakness	TRUE	4.89e-12	inferred	dJW7Ix	textfile	359729	0.00013267	47.7314
rs13011633	C	T	0.42844	0.0115748	0.00164433	weakness	TRUE	1.93e-12	inferred	dJW7Ix	textfile	359729	0.000137725	49.5503
rs13077048	G	T	0.162177	0.0130986	0.00222948	weakness	TRUE	4.22e-09	inferred	dJW7Ix	textfile	359729	9.59457e-05	34.5176
rs13150083	C	T	0.0184514	0.0393042	0.00605168	weakness	TRUE	8.32e-11	inferred	dJW7Ix	textfile	359729	0.000117246	42.1817
rs1466863	A	G	0.431753	-0.01201	0.0016466	weakness	TRUE	3.01e-13	inferred	dJW7Ix	textfile	359729	0.000147867	53.1995
rs16833153	A	T	0.0354576	-0.0265748	0.00441505	weakness	TRUE	1.75e-09	inferred	dJW7Ix	textfile	359729	0.000100705	36.2298
rs17008195	A	G	0.474103	0.0139422	0.00163638	weakness	TRUE	1.59e-17	inferred	dJW7Ix	textfile	359729	0.000201758	72.5925
rs17198174	C	T	0.359991	0.0116084	0.00170192	weakness	TRUE	9.06e-12	inferred	dJW7Ix	textfile	359729	0.000129311	46.5226
rs17381652	C	T	0.267354	0.0125029	0.00184275	weakness	TRUE	1.16e-11	inferred	dJW7Ix	textfile	359729	0.000127955	46.0348
rs188412997	C	T	0.0803473	-0.018401	0.00300082	weakness	TRUE	8.68e-10	inferred	dJW7Ix	textfile	359729	0.000104516	37.6011
rs188499496	C	T	0.479161	0.00992894	0.00163206	weakness	TRUE	1.17e-09	inferred	dJW7Ix	textfile	359729	0.000102876	37.011
rs1981612	T	C	0.117151	0.0138353	0.00253182	weakness	TRUE	4.64e-08	inferred	dJW7Ix	textfile	359729	8.30042e-05	29.8613
rs1999292	G	T	0.00455597	0.0679799	0.0123224	weakness	TRUE	3.45e-08	inferred	dJW7Ix	textfile	359729	8.45976e-05	30.4346
rs2034912	A	G	0.347769	0.00969055	0.00171087	weakness	TRUE	1.48e-08	inferred	dJW7Ix	textfile	359729	8.91761e-05	32.0819
rs2048719	C	T	0.225833	-0.0147878	0.00195385	weakness	TRUE	3.77e-14	inferred	dJW7Ix	textfile	359729	0.000159214	57.2825
rs2067062	C	T	0.457374	-0.00989127	0.0016344	weakness	TRUE	1.43e-09	inferred	dJW7Ix	textfile	359729	0.000101805	36.6256
rs2131371	A	G	0.218934	-0.0132883	0.00197075	weakness	TRUE	1.55e-11	inferred	dJW7Ix	textfile	359729	0.00012637	45.4646
rs218341	C	A	0.00713301	0.060886	0.00992336	weakness	TRUE	8.48e-10	inferred	dJW7Ix	textfile	359729	0.00010464	37.6457
rs228298	G	A	0.438262	0.0133753	0.00164481	weakness	TRUE	4.23e-16	inferred	dJW7Ix	textfile	359729	0.000183789	66.1261
rs2334230	G	A	0.452237	-0.0103523	0.00163897	weakness	TRUE	2.68e-10	inferred	dJW7Ix	textfile	359729	0.000110894	39.896
rs2780959	C	T	0.421936	-0.00920432	0.00164681	weakness	TRUE	2.28e-08	inferred	dJW7Ix	textfile	359729	8.68327e-05	31.2388
rs28742179	C	G	0.115638	-0.024228	0.00254812	weakness	TRUE	1.94e-21	inferred	dJW7Ix	textfile	359729	0.000251253	90.4051
rs2876489	A	G	0.156534	-0.0218387	0.00227576	weakness	TRUE	8.29e-22	inferred	dJW7Ix	textfile	359729	0.000255926	92.087
rs2894602	C	T	0.416252	-0.0118972	0.00165502	weakness	TRUE	6.55e-13	inferred	dJW7Ix	textfile	359729	0.00014363	51.675
rs3002286	T	C	0.429535	-0.013602	0.00164499	weakness	TRUE	1.35e-16	inferred	dJW7Ix	textfile	359729	0.00019003	68.3717
rs32475	C	T	0.0319592	-0.0303836	0.00464587	weakness	TRUE	6.16e-11	inferred	dJW7Ix	textfile	359729	0.000118882	42.7703
rs35149731	C	T	0.378176	0.0177214	0.0016868	weakness	TRUE	8.11e-26	inferred	dJW7Ix	textfile	359729	0.000306733	110.374
rs35807361	T	A	0.230085	-0.0111268	0.00200416	weakness	TRUE	2.83e-08	inferred	dJW7Ix	textfile	359729	8.56768e-05	30.8229
rs36065733	T	G	0.47234	0.0104303	0.00163813	weakness	TRUE	1.93e-10	inferred	dJW7Ix	textfile	359729	0.000112687	40.541
rs36112366	C	T	0.388322	-0.00930602	0.00167152	weakness	TRUE	2.59e-08	inferred	dJW7Ix	textfile	359729	8.61573e-05	30.9958
rs3739118	T	A	0.439802	-0.00927643	0.0016526	weakness	TRUE	1.99e-08	inferred	dJW7Ix	textfile	359729	8.75816e-05	31.5082
rs374532236	G	C	0.161111	-0.0137849	0.00221869	weakness	TRUE	5.2e-10	inferred	dJW7Ix	textfile	359729	0.000107298	38.6022
rs3849386	T	C	0.475451	0.0141225	0.00163477	weakness	TRUE	5.68e-18	inferred	dJW7Ix	textfile	359729	0.000207417	74.629
rs4073729	G	C	0.365227	-0.00965692	0.00169835	weakness	TRUE	1.3e-08	inferred	dJW7Ix	textfile	359729	8.98687e-05	32.3311
rs4234519	G	A	0.267145	-0.0102017	0.0018538	weakness	TRUE	3.73e-08	inferred	dJW7Ix	textfile	359729	8.41797e-05	30.2843
rs4293602	G	A	0.222734	-0.0108443	0.00195492	weakness	TRUE	2.9e-08	inferred	dJW7Ix	textfile	359729	8.55328e-05	30.7711
rs4368141	G	A	0.159943	-0.0109027	0.00183663	weakness	TRUE	2.92e-09	inferred	dJW7Ix	textfile	359729	9.79505e-05	35.2389
rs4393510	A	C	0.322816	0.0102885	0.00173994	weakness	TRUE	3.36e-09	inferred	dJW7Ix	textfile	359729	9.71892e-05	34.965
rs4466998	A	G	0.360828	0.012119	0.00170921	weakness	TRUE	1.34e-12	inferred	dJW7Ix	textfile	359729	0.000139735	50.2736
rs4517588	C	T	0.443189	0.00891642	0.00140398	weakness	TRUE	2.14e-10	inferred	dJW7Ix	textfile	359729	0.000112108	40.3327
rs4927021	G	A	0.4148	0.0133038	0.00165756	weakness	TRUE	1.01e-15	inferred	dJW7Ix	textfile	359729	0.000179044	64.4185
rs527280444	G	A	0.350834	0.0116064	0.00171057	weakness	TRUE	1.16e-11	inferred	dJW7Ix	textfile	359729	0.000127962	46.0374
rs533476	C	T	0.210919	-0.0178255	0.00199653	weakness	TRUE	4.33e-19	inferred	dJW7Ix	textfile	359729	0.000221544	79.713
rs55910643	G	A	0.3223	-0.0126826	0.00174047	weakness	TRUE	3.17e-13	inferred	dJW7Ix	textfile	359729	0.000147586	53.0984
rs56386026	C	T	0.44404	-0.0110157	0.00163856	weakness	TRUE	1.78e-11	inferred	dJW7Ix	textfile	359729	0.000125623	45.1957
rs56846917	C	G	0.212364	-0.0157874	0.00202899	weakness	TRUE	7.2e-15	inferred	dJW7Ix	textfile	359729	0.000168272	60.5423
rs6006984	T	C	0.246841	-0.0119564	0.00188797	weakness	TRUE	2.41e-10	inferred	dJW7Ix	textfile	359729	0.000111477	40.1059
rs6058247	A	G	0.401754	0.02341	0.0016592	weakness	TRUE	3.33e-45	inferred	dJW7Ix	textfile	359729	0.000553082	199.069
rs6059976	A	T	0.493506	0.0128299	0.00164367	weakness	TRUE	5.92e-15	inferred	dJW7Ix	textfile	359729	0.000169343	60.9277
rs610449	G	T	0.16152	-0.012673	0.00221586	weakness	TRUE	1.07e-08	inferred	dJW7Ix	textfile	359729	9.092e-05	32.7093
rs62063639	C	T	0.483763	0.0142147	0.00163391	weakness	TRUE	3.32e-18	inferred	dJW7Ix	textfile	359729	0.000210355	75.6862
rs62070319	G	A	7.09e-07	9.82293	1.44185	weakness	TRUE	9.58e-12	inferred	dJW7Ix	textfile	359729	0.000129006	46.413
rs62134164	A	G	0.216554	0.013424	0.00197648	weakness	TRUE	1.11e-11	inferred	dJW7Ix	textfile	359729	0.000128218	46.1293
rs6535973	T	TA	0.357668	-0.010283	0.00171796	weakness	TRUE	2.16e-09	inferred	dJW7Ix	textfile	359729	9.95852e-05	35.8271
rs6660749	GA	G	0.180583	0.0125763	0.00211944	weakness	TRUE	2.96e-09	inferred	dJW7Ix	textfile	359729	9.78691e-05	35.2096
rs6744470	G	T	0.331311	0.0133468	0.00174464	weakness	TRUE	2.01e-14	inferred	dJW7Ix	textfile	359729	0.000162666	58.5248
rs6867963	G	A	0.33735	-0.0112057	0.00172566	weakness	TRUE	8.38e-11	inferred	dJW7Ix	textfile	359729	0.000117204	42.1663
rs7148603	C	G	0.225098	-0.011067	0.00195284	weakness	TRUE	1.45e-08	inferred	dJW7Ix	textfile	359729	8.92714e-05	32.1162
rs71603397	C	T	0.15513	-0.0226456	0.00225224	weakness	TRUE	8.76e-24	inferred	dJW7Ix	textfile	359729	0.000280958	101.096
rs7174747	T	G	0.376906	0.0117346	0.0016934	weakness	TRUE	4.22e-12	inferred	dJW7Ix	textfile	359729	0.00013347	48.0192
rs7176330	G	A	0.220629	-0.0146711	0.00196496	weakness	TRUE	8.24e-14	inferred	dJW7Ix	textfile	359729	0.000154944	55.7462
rs7206195	C	T	0.179211	-0.0160481	0.00212872	weakness	TRUE	4.74e-14	inferred	dJW7Ix	textfile	359729	0.000157967	56.8339
rs721101	A	G	0.487081	-0.00949998	0.00164242	weakness	TRUE	7.29e-09	inferred	dJW7Ix	textfile	359729	9.29953e-05	33.456
rs7238093	C	T	0.216387	0.016923	0.00197547	weakness	TRUE	1.07e-17	inferred	dJW7Ix	textfile	359729	0.000203962	73.3857
rs73027691	T	C	0.0321158	-0.0334803	0.00461854	weakness	TRUE	4.2e-13	inferred	dJW7Ix	textfile	359729	0.00014606	52.5493
rs7306606	TA	T	0.410085	0.0110746	0.00167257	weakness	TRUE	3.56e-11	inferred	dJW7Ix	textfile	359729	0.000121859	43.8415
rs731748	C	T	0.165333	-0.0140247	0.00219549	weakness	TRUE	1.68e-10	inferred	dJW7Ix	textfile	359729	0.000113423	40.8058
rs74497914	C	T	0.427672	0.0121686	0.00164715	weakness	TRUE	1.49e-13	inferred	dJW7Ix	textfile	359729	0.000151696	54.5774
rs76895963	T	G	0.021025	0.0396101	0.00626268	weakness	TRUE	2.54e-10	inferred	dJW7Ix	textfile	359729	0.000111191	40.0027
rs7731940	C	T	0.292983	0.0118748	0.00179104	weakness	TRUE	3.35e-11	inferred	dJW7Ix	textfile	359729	0.000122184	43.9582
rs7760564	G	T	0.253601	-0.0127292	0.00188416	weakness	TRUE	1.42e-11	inferred	dJW7Ix	textfile	359729	0.000126863	45.642
rs7896248	C	A	0.427659	-0.0122341	0.0016459	weakness	TRUE	1.06e-13	inferred	dJW7Ix	textfile	359729	0.000153566	55.2503
rs7945	C	T	0.25195	0.0167589	0.00187825	weakness	TRUE	4.55e-19	inferred	dJW7Ix	textfile	359729	0.000221265	79.6126
rs79467260	C	A	0.400179	-0.0120938	0.00170318	weakness	TRUE	1.24e-12	inferred	dJW7Ix	textfile	359729	0.000140142	50.4199
rs80058850	T	C	0.337636	-0.010016	0.00172604	weakness	TRUE	6.52e-09	inferred	dJW7Ix	textfile	359729	9.35989e-05	33.6732
rs8012800	C	G	0.3426	-0.0106766	0.00172114	weakness	TRUE	5.53e-10	inferred	dJW7Ix	textfile	359729	0.000106958	38.4797
rs8076642	A	G	0.400238	-0.00989385	0.00166379	weakness	TRUE	2.74e-09	inferred	dJW7Ix	textfile	359729	9.82914e-05	35.3615
rs9271640	A	G	0.190288	-0.0184039	0.00208223	weakness	TRUE	9.7e-19	inferred	dJW7Ix	textfile	359729	0.000217116	78.1196
rs9297424	T	C	0.336947	-0.01006	0.00172517	weakness	TRUE	5.5e-09	inferred	dJW7Ix	textfile	359729	9.45182e-05	34.004
rs9375702	T	A	0.26462	-0.0164707	0.00184446	weakness	TRUE	4.27e-19	inferred	dJW7Ix	textfile	359729	0.000221623	79.7413
rs9469813	G	A	0.108841	0.0168117	0.00279983	weakness	TRUE	1.92e-09	inferred	dJW7Ix	textfile	359729	0.000100217	36.0543
rs9669278	A	G	0.489941	-0.0119618	0.00163524	weakness	TRUE	2.57e-13	inferred	dJW7Ix	textfile	359729	0.000148727	53.5091
rs973767	A	G	0.169637	0.0121471	0.0021949	weakness	TRUE	3.13e-08	inferred	dJW7Ix	textfile	359729	8.51341e-05	30.6276
rs978332	G	T	0.215501	-0.0188554	0.00197795	weakness	TRUE	1.53e-21	inferred	dJW7Ix	textfile	359729	0.000252555	90.8738
rs9893518	T	A	0.319053	0.0125154	0.00174952	weakness	TRUE	8.45e-13	inferred	dJW7Ix	textfile	359729	0.000142238	51.174

## Sheet: Table S4
Table S4. 22 index SNPs represented genetically predicted walk speed
SNP	other_allele	effect_allele	eaf	beta	se	exposure	mr_keep	pval	pval_origin	id	data_source	N	R²	F
rs11732213	T	C	0.19476	0.0100985	0.00179152	walk speed	TRUE	1.73e-08	inferred	MzQIaS	textfile	358974	8.85052e-05	31.7737
rs67625472	T	C	0.276593	-0.00902265	0.00158672	walk speed	TRUE	1.3e-08	inferred	MzQIaS	textfile	358974	9.0067e-05	32.3344
rs7090708	A	G	0.319418	-0.0095507	0.00152508	walk speed	TRUE	3.79e-10	inferred	MzQIaS	textfile	358974	0.000109238	39.2178
rs11048904	G	A	0.343154	0.00855816	0.0014935	walk speed	TRUE	1e-08	inferred	MzQIaS	textfile	358974	9.14635e-05	32.8358
rs2607006	T	C	0.413998	0.00860528	0.00146612	walk speed	TRUE	4.37e-09	inferred	MzQIaS	textfile	358974	9.59591e-05	34.4499
rs819131	G	A	0.0613053	-0.0166654	0.00296149	walk speed	TRUE	1.83e-08	inferred	MzQIaS	textfile	358974	8.82083e-05	31.6671
rs6718957	C	T	0.464414	0.00842626	0.00142785	walk speed	TRUE	3.61e-09	inferred	MzQIaS	textfile	358974	9.70062e-05	34.8259
rs28429148	G	A	0.434306	-0.0104126	0.00145258	walk speed	TRUE	7.59e-13	inferred	MzQIaS	textfile	358974	0.000143124	51.3849
rs45583845	C	G	0.0346802	-0.0220861	0.00404318	walk speed	TRUE	4.69e-08	inferred	MzQIaS	textfile	358974	8.31176e-05	29.8394
rs34982641	G	A	0.346045	0.00994485	0.00160249	walk speed	TRUE	5.44e-10	inferred	MzQIaS	textfile	358974	0.000107274	38.5126
rs10862220	T	G	0.322173	0.00971229	0.0015172	walk speed	TRUE	1.54e-10	inferred	MzQIaS	textfile	358974	0.000114142	40.9784
rs4839711	T	G	0.095699	0.0145312	0.00244311	walk speed	TRUE	2.72e-09	inferred	MzQIaS	textfile	358974	9.85397e-05	35.3765
rs10149134	G	A	0.390918	-0.00907774	0.001453	walk speed	TRUE	4.17e-10	inferred	MzQIaS	textfile	358974	0.000108721	39.0321
rs12777717	C	T	0.369731	0.00842652	0.00146771	walk speed	TRUE	9.4e-09	inferred	MzQIaS	textfile	358974	9.18149e-05	32.962
rs13238384	T	G	0.365291	0.00911273	0.00147361	walk speed	TRUE	6.25e-10	inferred	MzQIaS	textfile	358974	0.000106518	38.241
rs35523254	G	A	0.248046	-0.009235	0.00165781	walk speed	TRUE	2.54e-08	inferred	MzQIaS	textfile	358974	8.64378e-05	31.0314
rs6763292	A	G	0.219904	0.0104299	0.00171281	walk speed	TRUE	1.13e-09	inferred	MzQIaS	textfile	358974	0.000103284	37.08
rs4526484	A	C	0.20242	0.00974598	0.00177582	walk speed	TRUE	4.06e-08	inferred	MzQIaS	textfile	358974	8.38984e-05	30.1197
rs145401744	T	C	0.0178046	0.0320236	0.0057678	walk speed	TRUE	2.82e-08	inferred	MzQIaS	textfile	358974	8.58657e-05	30.826
rs5026760	A	G	0.165662	0.0112144	0.00194196	walk speed	TRUE	7.71e-09	inferred	MzQIaS	textfile	358974	9.28898e-05	33.3479
rs7560257	C	T	0.154832	-0.0108279	0.00197025	walk speed	TRUE	3.89e-08	inferred	MzQIaS	textfile	358974	8.41291e-05	30.2025
rs2054080	C	G	0.461538	0.00788011	0.0014223	walk speed	TRUE	3.02e-08	inferred	MzQIaS	textfile	358974	8.55031e-05	30.6959

## Sheet: Table S5
Table S5. 12 index SNPs represented genetically predicted weight loss
SNP	other_allele	effect_allele	eaf	beta	se	exposure	mr_keep	pval	pval_origin	id	data_source	N	R²	F
rs115173716	G	T	0.0507632	-0.0173147	0.00373694	weight loss	TRUE	3.6e-06	inferred	l82TGA	textfile	355129	6.04485e-05	21.4682
rs17411775	A	T	0.415497	0.00844578	0.00155183	weight loss	TRUE	5.25e-08	inferred	l82TGA	textfile	355129	8.34005e-05	29.6203
rs484943	T	C	0.338479	-0.00839373	0.00168519	weight loss	TRUE	6.33e-07	inferred	l82TGA	textfile	355129	6.98547e-05	24.809
rs7840889	C	T	0.484554	0.00728254	0.00153281	weight loss	TRUE	2.02e-06	inferred	l82TGA	textfile	355129	6.35588e-05	22.5729
rs1177292	T	G	0.286469	0.00941403	0.0017082	weight loss	TRUE	3.57e-08	inferred	l82TGA	textfile	355129	8.55166e-05	30.3719
rs4746821	G	T	0.312768	0.00759596	0.00164807	weight loss	TRUE	4.05e-06	inferred	l82TGA	textfile	355129	5.98139e-05	21.2428
rs17145750	C	T	0.162003	0.00990323	0.00207235	weight loss	TRUE	1.76e-06	inferred	l82TGA	textfile	355129	6.43004e-05	22.8363
rs11105175	G	A	0.072551	0.0140885	0.00296102	weight loss	TRUE	1.96e-06	inferred	l82TGA	textfile	355129	6.37431e-05	22.6383
rs79842109	G	A	0.00572937	-0.0536904	0.0101632	weight loss	TRUE	1.27e-07	inferred	l82TGA	textfile	355129	7.858e-05	27.9081
rs62265264	G	T	0.00886235	-0.0399242	0.00814471	weight loss	TRUE	9.49e-07	inferred	l82TGA	textfile	355129	6.76559e-05	24.0281
rs871386	C	A	0.00860052	0.0428482	0.00861507	weight loss	TRUE	6.57e-07	inferred	l82TGA	textfile	355129	6.96516e-05	24.7369
rs10913801	T	G	0.287971	-0.00787716	0.00168536	weight loss	TRUE	2.96e-06	inferred	l82TGA	textfile	355129	6.15093e-05	21.845

## Sheet: Table S6
Table S5. 12 index SNPs represented genetically predicted physical activity
SNP	other_allele	effect_allele	eaf	beta	se	exposure	mr_keep	pval	pval_origin	id	data_source	N	R²	F
rs10894468	T	A	0.229505	-0.0292419	0.00560782	physical activity	TRUE	1.84327e-07	inferred	FlQT1Z	textfile	180494	0.000150624	27.1906
rs10862242	G	A	0.157109	-0.0289889	0.00604714	physical activity	TRUE	1.63635e-06	inferred	FlQT1Z	textfile	180494	0.000127305	22.9805
rs11625817	C	T	0.150119	-0.0292897	0.00616093	physical activity	TRUE	1.99329e-06	inferred	FlQT1Z	textfile	180494	0.000125205	22.6013
rs188298	C	T	0.150207	-0.0291731	0.00615942	physical activity	TRUE	2.17614e-06	inferred	FlQT1Z	textfile	180494	0.000124271	22.4327
rs828867	C	T	0.154913	-0.0281719	0.00608733	physical activity	TRUE	3.69291e-06	inferred	FlQT1Z	textfile	180494	0.000118649	21.4177
rs6742434	C	T	0.16944	-0.029434	0.00590707	physical activity	TRUE	6.26569e-07	inferred	FlQT1Z	textfile	180494	0.000137541	24.8284
rs1264361	CTTTTTTTTTTTT	C	0.152322	-0.0325642	0.00612959	physical activity	TRUE	1.08059e-07	inferred	FlQT1Z	textfile	180494	0.000156346	28.2236
rs685329	T	C	0.273579	-0.0240559	0.00514756	physical activity	TRUE	2.96452e-06	inferred	FlQT1Z	textfile	180494	0.000120983	21.8391
rs78482714	T	C	0.130941	-0.0346227	0.00652342	physical activity	TRUE	1.11172e-07	inferred	FlQT1Z	textfile	180494	0.000156042	28.1687
rs1923794	C	T	0.416281	0.0225705	0.00451419	physical activity	TRUE	5.736e-07	inferred	FlQT1Z	textfile	180494	0.000138484	24.9987
rs4933416	CT	C	0.414825	-0.0221538	0.00474278	physical activity	TRUE	2.99652e-06	inferred	FlQT1Z	textfile	180494	0.000120869	21.8185
rs61883793	G	C	0.00191438	-0.274647	0.0548659	physical activity	TRUE	5.56343e-07	inferred	FlQT1Z	textfile	180494	0.00013881	25.0576

## Sheet: Table S7
Table S7. 30 index SNPs represented genetically predicted physical activity
SNP	other_allele	effect_allele	eaf	beta	se	exposure	mr_keep	pval	pval_origin	id	data_source	N	R²	F
rs4455739	T	G	6.29e-06	0.679138	0.117845	physical activity	TRUE	8.26e-09	inferred	yt9UJQ	textfile	359263	9.2436e-05	33.2117
rs17318283	G	A	0.18298	-0.00334622	0.000719988	physical activity	TRUE	3.36e-06	inferred	yt9UJQ	textfile	359263	6.01201e-05	21.6001
rs946711	A	C	0.43025	-0.0031059	0.000563977	physical activity	TRUE	3.65e-08	inferred	yt9UJQ	textfile	359263	8.44118e-05	30.3284
rs45508899	A	C	0.424465	-0.0030816	0.000563631	physical activity	TRUE	4.57e-08	inferred	yt9UJQ	textfile	359263	8.31982e-05	29.8924
rs1418114	A	G	0.464005	-0.00288373	0.00055836	physical activity	TRUE	2.41e-07	inferred	yt9UJQ	textfile	359263	7.42396e-05	26.6734
rs13292951	A	C	0.165743	0.00354149	0.000748367	physical activity	TRUE	2.22e-06	inferred	yt9UJQ	textfile	359263	6.23309e-05	22.3944
rs9273363	C	A	0.165686	0.00351795	0.000748846	physical activity	TRUE	2.63e-06	inferred	yt9UJQ	textfile	359263	6.14264e-05	22.0695
rs1573462	A	G	2.57e-05	0.334159	0.0554831	physical activity	TRUE	1.72e-09	inferred	yt9UJQ	textfile	359263	0.000100955	36.2729
rs75842785	G	A	0.489111	-0.00269378	0.000555255	physical activity	TRUE	1.23e-06	inferred	yt9UJQ	textfile	359263	6.55086e-05	23.5362
rs2013020	C	T	0.497241	-0.00286686	0.000554987	physical activity	TRUE	2.4e-07	inferred	yt9UJQ	textfile	359263	7.42681e-05	26.6836
rs117324808	C	T	0.00235579	0.0296692	0.00613517	physical activity	TRUE	1.33e-06	inferred	yt9UJQ	textfile	359263	6.50905e-05	23.386
rs56862023	G	A	0.445146	0.00268776	0.000560692	physical activity	TRUE	1.64e-06	inferred	yt9UJQ	textfile	359263	6.39576e-05	22.9789
rs12300570	T	C	0.44248	0.00261722	0.000560537	physical activity	TRUE	3.02e-06	inferred	yt9UJQ	textfile	359263	6.06782e-05	21.8007
rs1199091	C	T	0.454447	0.00294504	0.000558442	physical activity	TRUE	1.34e-07	inferred	yt9UJQ	textfile	359263	7.7407e-05	27.8115
rs4963243	G	A	0.440456	-0.00293942	0.000567493	physical activity	TRUE	2.22e-07	inferred	yt9UJQ	textfile	359263	7.46719e-05	26.8287
rs76240808	T	C	0.462097	-0.00306258	0.000572676	physical activity	TRUE	8.9e-08	inferred	yt9UJQ	textfile	359263	7.95994e-05	28.5992
rs76428633	C	T	0.179841	-0.00369629	0.000725012	physical activity	TRUE	3.43e-07	inferred	yt9UJQ	textfile	359263	7.23432e-05	25.992
rs77860457	T	C	0.302592	0.00316506	0.000606432	physical activity	TRUE	1.8e-07	inferred	yt9UJQ	textfile	359263	7.58148e-05	27.2394
rs986132	C	A	0.0943981	-0.00535566	0.00095238	physical activity	TRUE	1.87e-08	inferred	yt9UJQ	textfile	359263	8.80146e-05	31.623
rs10992803	T	A	0.468138	0.00321504	0.000558849	physical activity	TRUE	8.77e-09	inferred	yt9UJQ	textfile	359263	9.21152e-05	33.0964
rs17023082	A	G	0.1739	-0.00357769	0.000733876	physical activity	TRUE	1.09e-06	inferred	yt9UJQ	textfile	359263	6.61483e-05	23.7661
rs11689687	G	A	5.81e-06	0.703832	0.117895	physical activity	TRUE	2.37e-09	inferred	yt9UJQ	textfile	359263	9.91954e-05	35.6406
rs12993273	C	A	2.18e-08	120.311	21.2253	physical activity	TRUE	1.44e-08	inferred	yt9UJQ	textfile	359263	8.94235e-05	32.1292
rs114874330	T	C	6.86e-06	0.680284	0.145268	physical activity	TRUE	2.83e-06	inferred	yt9UJQ	textfile	359263	6.10382e-05	21.93
rs12141556	A	G	1.75e-07	22.7895	4.31033	physical activity	TRUE	1.24e-07	inferred	yt9UJQ	textfile	359263	7.78041e-05	27.9541
rs72923811	T	C	4.09e-07	8.49884	1.55685	physical activity	TRUE	4.79e-08	inferred	yt9UJQ	textfile	359263	8.29425e-05	29.8005
rs2551656	C	G	6.67e-06	0.963855	0.169744	physical activity	TRUE	1.36e-08	inferred	yt9UJQ	textfile	359263	8.97394e-05	32.2428
rs138951464	A	G	0.148215	-0.00306406	0.000648412	physical activity	TRUE	2.3e-06	inferred	yt9UJQ	textfile	359263	6.21517e-05	22.3301
rs4649214	A	G	0.135958	-0.00307182	0.000670035	physical activity	TRUE	4.55e-06	inferred	yt9UJQ	textfile	359263	5.85004e-05	21.0181
rs12048865	C	A	1.04e-07	23.5191	4.88569	physical activity	TRUE	1.48e-06	inferred	yt9UJQ	textfile	359263	6.44984e-05	23.1733

## Sheet: Table S8
				Table S7. Association between exposure and outcomes
						IVW				MR-EGGER				Weighted Median
exposure				outcome	nsnp	IVW_se	IVW_p	IVW_b	IVWQ_p	MR-EGGER_se	MR-EGGER_p	MR-EGGER_b	MR-EGGERQ_p	wm_se	wm_p	wm_b
weakness				TH of caudal middle frontal with global weighted	77	0.00806748	0.0322694	-0.017273	0.859461	0.0364925	0.423929	0.0293406	0.875497	0.0115742	0.0810624	-0.0201919
				SA of middle temporal without global weighted	71	33.799	0.0484502	66.6989	0.219401	161.011	0.442372	124.405	0.198877	49.2016	0.542784	29.9446
				TH of superior temporal with global weighted	76	0.00874828	0.0410814	0.0178702	0.941326	0.0379438	0.350051	-0.035684	0.954404	0.0119978	0.0984187	0.0198272
				SA of parahippocampal with global weighted	56	5.83298	0.0103417	-14.9569	0.633632	15.1485	0.157855	-21.6954	0.605414	8.68828	0.0303551	-18.8138
				SA of rostral middle frontal with global weighted	57	30.6705	0.0192942	71.7627	0.999251	77.6741	0.1089	126.578	0.999206	45.36	0.0390293	93.6176
				TH of rostral anterior cingulate with global weighted	58	0.014162	0.0227385	0.0322583	0.452175	0.0368437	0.416403	-0.0301656	0.541123	0.0226797	0.0449861	0.0454678
walk speed				SA of inferior parietal lobe with global weighted	15	99.1512	0.0254372	221.573	0.640425	421.246	0.154842	636.282	0.648581	130.102	0.129155	197.422
				SA of caudal anterior cingulate with global weighted	17	21.9894	0.0487913	43.3281	0.557831	89.3607	0.762997	27.4418	0.486803	29.3672	0.0297252	63.8365
				SA of caudal anterior cingulate without global weighted	16	27.5282	0.00632126	75.1694	0.818522	108.584	0.132085	173.652	0.821963	36.7658	0.020348	85.2917
				SA of superior temporal without global weighted	17	87.6359	0.0330378	186.807	0.394599	344.15	0.0802173	645.708	0.453789	120.266	0.124238	184.877
weight loss				SA of lateral orbitofrontal cortex with global weighted	10	58.2946	0.00887155	-152.555	0.659011	138.54	0.380565	-128.562	0.563481	75.2097	0.0472475	-149.222
				SA of pericalcarine with global weighted	9	66.802	0.0207515	154.478	0.684582	156.247	0.977655	4.53502	0.716002	94.7516	0.0183187	223.53
				TH of inferior parietal lobe with global weighted	10	0.0238782	0.0430916	0.0483014	0.705791	0.0577743	0.312452	0.062282	0.61744	0.0322002	0.0492463	0.0633202
				TH of superior parietal with global weighted	8	0.0284454	0.0493382	0.0559139	0.655424	0.0824793	0.266695	0.100987	0.583056	0.0382298	0.0981305	0.0632315
physical activity				SA of parahippocampal without global weighted	24	0.00686864	0.0429384	0.0139042	0.901382	0.00725315	0.0276116	0.0171111	0.935531	0.00757123	0.0131604	0.0821745
				SA of pericalcarine without global weighted	22	0.0175713	0.0475076	0.0348219	0.379562	0.0179234	0.0227156	0.0442409	0.489412	0.0182897	0.0574873	0.0347429
